# Supplementary material for: Seasonal-Spatial Habitat Variation and Resource Status of Spear Shrimp Mierspenaeopsis hardwickii (Miers, 1878) in the Southern Yellow Sea and East China Sea
Source: Biology (Basel). 2026 Mar 19;15(6):486. doi: 10.3390/biology15060486 (PMC13024308; doi:10.3390/biology15060486)
Supplement: Supplementary file 1 [file biology-15-00486-s001.zip]

Archive with 1 entries (1 files):
- biology-4167728-supplementary.pdf
